# Supplementary material for: Three Separate Spike Antigen Exposures by COVID-19 Vaccination or SARS-CoV-2 Infection Elicit Strong Humoral Immune Responses in Healthcare Workers
Source: Vaccines (Basel). 2022 Jul 6;10(7):1086. doi: 10.3390/vaccines10071086 (PMC9317472; doi:10.3390/vaccines10071086)
Supplement: Supplementary file 1 [file vaccines-10-01086-s001.zip]

Archive with 1 entries (1 files):
- vaccines-1746553-supplementary.pdf
